# Supplementary material for: Metabolites with anti-inflammatory activity from the mangrove endophytic fungus Fusarium decemcellulare DQ-28
Source: RSC Adv. 2026 Jul 13. Online ahead of print. doi: 10.1039/d6ra05011e (PMC13358892; doi:10.1039/d6ra05011e)
Supplement: RA-OLF-D6RA05011E-s003 [file RA-OLF-D6RA05011E-s003.cif]

# Supplementary Information (SI) for RSC Advances.
# This journal is © The Royal Society of Chemistry 2026

####################################################################### 
# 
# This file contains crystal structure data downloaded from the 
# Cambridge Structural Database (CSD) hosted by the Cambridge 
# Crystallographic Data Centre (CCDC).
# 
# Full information about CCDC data access policies and citation 
# guidelines are available at http://www.ccdc.cam.ac.uk/access/V1 
# 
# Audit and citation data items may have been added by the CCDC. 
# Please retain this information to preserve the provenance of 
# this file and to allow appropriate attribution of the data. 
# 
#######################################################################

data_b20090102a0700_0m
_database_code_depnum_ccdc_archive 'CCDC 2556838'
loop_
_audit_author_name
_audit_author_address
hc
;Anhui Medical University
China
;
_audit_update_record             
;
2026-05-26 deposited with the CCDC.	2026-07-07 downloaded from the CCDC.
;
_audit_creation_date             2026-05-25
_audit_creation_method           
;
Olex2 1.2
(compiled 2018.05.29 svn.r3508 for OlexSys, GUI svn.r5506)
;
_shelx_SHELXL_version_number     2014/7
_chemical_name_common            ?
_chemical_name_systematic        ?
_chemical_formula_moiety         '4(C10 H14 O5)'
_chemical_formula_sum            'C40 H56 O20'
_chemical_formula_weight         856.84
_chemical_absolute_configuration ?
_chemical_melting_point          ?
loop_
_atom_type_symbol
_atom_type_description
_atom_type_scat_dispersion_real
_atom_type_scat_dispersion_imag
_atom_type_scat_source
C C 0.0148 0.0070 'International Tables Vol C Tables 4.2.6.8 and 6.1.1.4'
H H 0.0000 0.0000 'International Tables Vol C Tables 4.2.6.8 and 6.1.1.4'
O O 0.0412 0.0250 'International Tables Vol C Tables 4.2.6.8 and 6.1.1.4'

_shelx_space_group_comment       
;
The symmetry employed for this shelxl refinement is uniquely defined
by the following loop, which should always be used as a source of
symmetry information in preference to the above space-group names.
They are only intended as comments.
;
_space_group_crystal_system      triclinic
_space_group_IT_number           1
_space_group_name_H-M_alt        'P 1'
_space_group_name_Hall           'P 1'
loop_
_space_group_symop_operation_xyz
'x, y, z'

_cell_length_a                   4.7196(2)
_cell_length_b                   7.9364(4)
_cell_length_c                   27.8618(13)
_cell_angle_alpha                90
_cell_angle_beta                 90
_cell_angle_gamma                90
_cell_volume                     1043.61(8)
_cell_formula_units_Z            1
_cell_measurement_reflns_used    9928
_cell_measurement_temperature    150(2)
_cell_measurement_theta_max      73.27
_cell_measurement_theta_min      4.14
_shelx_estimated_absorpt_T_max   0.943
_shelx_estimated_absorpt_T_min   0.841
_exptl_absorpt_coefficient_mu    0.596
_exptl_absorpt_correction_T_max  1.0000
_exptl_absorpt_correction_T_min  0.8701
_exptl_absorpt_correction_type   none
_exptl_absorpt_process_details   
;
SADABS-2016/2 (Bruker,2016/2) was used for absorption correction.
wR2(int) was 0.0943 before and 0.0405 after correction.
The Ratio of minimum to maximum transmission is 0.8701.
The \l/2 correction factor is Not present.
;
_exptl_absorpt_special_details   ?
_exptl_crystal_colour            colourless
_exptl_crystal_colour_primary    colourless
_exptl_crystal_density_diffrn    1.363
_exptl_crystal_density_meas      .
_exptl_crystal_density_method    ?
_exptl_crystal_description       block
_exptl_crystal_F_000             456
_exptl_crystal_size_max          0.3
_exptl_crystal_size_mid          0.2
_exptl_crystal_size_min          0.1
_exptl_transmission_factor_max   ?
_exptl_transmission_factor_min   ?
_diffrn_reflns_av_R_equivalents  0.0232
_diffrn_reflns_av_unetI/netI     0.0268
_diffrn_reflns_Laue_measured_fraction_full 0.984
_diffrn_reflns_Laue_measured_fraction_max 0.935
_diffrn_reflns_limit_h_max       6
_diffrn_reflns_limit_h_min       -6
_diffrn_reflns_limit_k_max       11
_diffrn_reflns_limit_k_min       -10
_diffrn_reflns_limit_l_max       39
_diffrn_reflns_limit_l_min       -37
_diffrn_reflns_number            33010
_diffrn_reflns_point_group_measured_fraction_full 0.926
_diffrn_reflns_point_group_measured_fraction_max 0.813
_diffrn_reflns_theta_full        53.594
_diffrn_reflns_theta_max         73.365
_diffrn_reflns_theta_min         4.141
_diffrn_ambient_temperature      150.0
_diffrn_detector_area_resol_mean ?
_diffrn_measured_fraction_theta_full 0.984
_diffrn_measured_fraction_theta_max 0.935
_diffrn_measurement_device_type  'CCD area detector'
_diffrn_measurement_method       'phi and omega scans'
_diffrn_radiation_monochromator  graphite
_diffrn_radiation_type           GaK\a
_diffrn_radiation_wavelength     1.34138
_diffrn_source                   ?
_reflns_Friedel_coverage         0.739
_reflns_Friedel_fraction_full    0.867
_reflns_Friedel_fraction_max     0.691
_reflns_number_gt                10178
_reflns_number_total             10383
_reflns_special_details          
;
 Reflections were merged by SHELXL according to the crystal
 class for the calculation of statistics and refinement.
 
 _reflns_Friedel_fraction is defined as the number of unique
 Friedel pairs measured divided by the number that would be
 possible theoretically, ignoring centric projections and
 systematic absences.
;
_reflns_threshold_expression     'I > 2\s(I)'
_computing_cell_refinement       'SAINT V8.40A (?, 2016)'
_computing_data_collection       ?
_computing_data_reduction        'SAINT V8.40A (?, 2016)'
_computing_molecular_graphics    'Olex2 (Dolomanov et al., 2009)'
_computing_publication_material  'Olex2 (Dolomanov et al., 2009)'
_computing_structure_refinement  'ShelXL (Sheldrick, 2015)'
_computing_structure_solution    'ShelXT (Sheldrick, 2015)'
_refine_diff_density_max         0.233
_refine_diff_density_min         -0.199
_refine_diff_density_rms         0.034
_refine_ls_abs_structure_details 
;
 Flack x determined using 4233 quotients [(I+)-(I-)]/[(I+)+(I-)]
 (Parsons, Flack and Wagner, Acta Cryst. B69 (2013) 249-259).
;
_refine_ls_abs_structure_Flack   0.01(3)
_refine_ls_extinction_coef       .
_refine_ls_extinction_method     none
_refine_ls_goodness_of_fit_ref   1.084
_refine_ls_hydrogen_treatment    constr
_refine_ls_matrix_type           full
_refine_ls_number_parameters     553
_refine_ls_number_reflns         10383
_refine_ls_number_restraints     3
_refine_ls_R_factor_all          0.0273
_refine_ls_R_factor_gt           0.0267
_refine_ls_restrained_S_all      1.084
_refine_ls_shift/su_max          0.001
_refine_ls_shift/su_mean         0.000
_refine_ls_structure_factor_coef Fsqd
_refine_ls_weighting_details     
'w=1/[\s^2^(Fo^2^)+(0.0391P)^2^+0.1163P] where P=(Fo^2^+2Fc^2^)/3'
_refine_ls_weighting_scheme      calc
_refine_ls_wR_factor_gt          0.0737
_refine_ls_wR_factor_ref         0.0741
_refine_special_details          ?
_olex2_refinement_description    
;
1. Fixed Uiso
 At 1.2 times of:
  All C(H) groups
 At 1.5 times of:
  All C(H,H,H) groups
2.a Ternary CH refined with riding coordinates:
 C00T(H00T), C00U(H00U), C00V(H00V), C00W(H00W), C00Y(H00Y), C00Z(H00Z),
 C011(H011), C013(H013), C015(H015), C016(H016), C017(H017), C018(H018),
 C019(H019), C01A(H01), C01C(H01K), C01I(H01I)
2.b Aromatic/amide H refined with riding coordinates:
 C00P(H00P), C00R(H00R), C010(H010), C014(H014)
2.c Idealised Me refined as rotating group:
 C01B(H01U,H01V,H01W), C01D(H01L,H01M,H01N), C01E(H01A,H01B,H01C), C01F(H01D,
 H01E,H01F), C01G(H01O,H01P,H01Q), C01H(H0AA,H,HA), C01J(H1AA,HB,HC), C01K(H01X,
 H01Y,HD), C01L(H01Z,HE,HF), C01M(H2AA,HG,HH), C01N(H01R,H01S,H01T), C01O(H01G,
 H01H,H01J)
;
_atom_sites_solution_hydrogens   geom
_atom_sites_solution_primary     dual
_atom_sites_solution_secondary   ?
loop_
_atom_site_label
_atom_site_type_symbol
_atom_site_fract_x
_atom_site_fract_y
_atom_site_fract_z
_atom_site_U_iso_or_equiv
_atom_site_adp_type
_atom_site_occupancy
_atom_site_site_symmetry_order
_atom_site_calc_flag
_atom_site_refinement_flags_posn
_atom_site_refinement_flags_adp
_atom_site_refinement_flags_occupancy
_atom_site_disorder_assembly
_atom_site_disorder_group
O001 O 0.2906(2) 0.48802(13) 0.30735(4) 0.0240(2) Uani 1 1 d . . . . .
O002 O 0.7098(2) 0.51164(13) 0.80735(4) 0.0241(2) Uani 1 1 d . . . . .
O003 O 0.2098(2) 0.98803(13) 0.19254(4) 0.0239(2) Uani 1 1 d . . . . .
O004 O 0.1812(2) -0.32620(13) 0.64647(4) 0.0254(2) Uani 1 1 d . . . . .
O005 O 0.5667(2) 0.33856(15) 0.75087(4) 0.0292(2) Uani 1 1 d . . . . .
O006 O 0.7906(2) 0.01162(13) 0.69255(4) 0.0240(2) Uani 1 1 d . . . . .
O007 O 0.4385(3) 0.18915(14) 0.55755(4) 0.0293(2) Uani 1 1 d . . . . .
O008 O 0.8190(2) 1.32574(13) 0.14649(4) 0.0254(2) Uani 1 1 d . . . . .
O009 O 0.5620(3) 0.81048(14) 0.05760(4) 0.0291(2) Uani 1 1 d . . . . .
O00A O -0.3187(2) 0.82562(13) 0.35339(4) 0.0252(2) Uani 1 1 d . . . . .
O00B O 1.3190(2) 0.17394(13) 0.85341(4) 0.0254(2) Uani 1 1 d . . . . .
O00C O 0.4336(2) 0.66116(15) 0.25085(4) 0.0292(2) Uani 1 1 d . . . . .
O00D O 0.0667(2) 1.16114(15) 0.24901(4) 0.0292(2) Uani 1 1 d . . . . .
O00E O 0.9337(2) -0.16167(15) 0.74900(4) 0.0294(2) Uani 1 1 d . . . . .
O00F O 0.3251(3) 0.81647(14) 0.13060(4) 0.0290(2) Uani 1 1 d . . . . .
O00G O 0.8252(3) 0.68312(14) 0.86930(4) 0.0292(2) Uani 1 1 d . . . . .
O00H O 0.1752(3) 0.31644(14) 0.36931(4) 0.0289(2) Uani 1 1 d . . . . .
O00I O -0.0615(3) 0.31048(14) 0.44231(4) 0.0292(2) Uani 1 1 d . . . . .
O00J O 0.6754(3) 0.18310(14) 0.63063(4) 0.0292(2) Uani 1 1 d . . . . .
O00K O 1.0621(3) 0.68924(14) 0.94231(4) 0.0296(2) Uani 1 1 d . . . . .
C00L C 0.2368(3) 1.13542(17) 0.21728(5) 0.0214(2) Uani 1 1 d . . . . .
C00M C 0.7366(3) 0.36416(18) 0.78266(5) 0.0218(2) Uani 1 1 d . . . . .
C00N C 0.3816(3) -0.22363(17) 0.66453(5) 0.0203(2) Uani 1 1 d . . . . .
C00O C 0.6188(3) 1.22341(16) 0.16456(5) 0.0204(2) Uani 1 1 d . . . . .
C00P C 0.4550(3) 1.25443(18) 0.20300(5) 0.0224(2) Uani 1 1 d . . . . .
H00P H 0.4821 1.3549 0.2210 0.027 Uiso 1 1 calc R . . . .
C00Q C 0.2637(3) 0.63566(18) 0.28260(5) 0.0215(2) Uani 1 1 d . . . . .
C00R C 0.5453(3) -0.25464(18) 0.70296(5) 0.0225(2) Uani 1 1 d . . . . .
H00R H 0.5181 -0.3551 0.7209 0.027 Uiso 1 1 calc R . . . .
C00S C 0.7636(3) -0.13588(18) 0.71726(5) 0.0216(2) Uani 1 1 d . . . . .
C00T C 0.5863(3) -0.07355(17) 0.59052(5) 0.0212(2) Uani 1 1 d . . . . .
H00T H 0.7651 -0.1361 0.5978 0.025 Uiso 1 1 calc R . . . .
C00U C 1.0942(3) 0.43594(17) 0.86332(5) 0.0192(2) Uani 1 1 d . . . . .
H00U H 1.2887 0.4757 0.8720 0.023 Uiso 1 1 calc R . . . .
C00V C 0.4063(3) -0.06394(17) 0.63658(5) 0.0192(2) Uani 1 1 d . . . . .
H00V H 0.2118 -0.0242 0.6279 0.023 Uiso 1 1 calc R . . . .
C00W C -0.0938(3) 0.56348(17) 0.36332(5) 0.0191(2) Uani 1 1 d . . . . .
H00W H -0.2883 0.5238 0.3720 0.023 Uiso 1 1 calc R . . . .
C00X C 1.1190(3) 0.27624(17) 0.83537(5) 0.0204(2) Uani 1 1 d . . . . .
C00Y C 0.5940(3) 1.06363(16) 0.13658(5) 0.0190(2) Uani 1 1 d . . . . .
H00Y H 0.7886 1.0239 0.1280 0.023 Uiso 1 1 calc R . . . .
C00Z C 0.9457(3) 0.57354(17) 0.83515(5) 0.0219(2) Uani 1 1 d . . . . .
H00Z H 1.0832 0.6351 0.8142 0.026 Uiso 1 1 calc R . . . .
C010 C 0.9549(3) 0.24554(18) 0.79687(5) 0.0226(2) Uani 1 1 d . . . . .
H010 H 0.9823 0.1453 0.7788 0.027 Uiso 1 1 calc R . . . .
C011 C 0.0866(3) 0.57321(17) 0.40936(5) 0.0212(2) Uani 1 1 d . . . . .
H011 H 0.2655 0.6357 0.4020 0.025 Uiso 1 1 calc R . . . .
C012 C -0.1183(3) 0.72341(17) 0.33538(5) 0.0203(2) Uani 1 1 d . . . . .
C013 C 0.4455(3) 0.92599(17) 0.16471(5) 0.0218(2) Uani 1 1 d . . . . .
H013 H 0.5830 0.8644 0.1856 0.026 Uiso 1 1 calc R . . . .
C014 C 0.0456(3) 0.75414(18) 0.29687(5) 0.0225(2) Uani 1 1 d . . . . .
H014 H 0.0181 0.8544 0.2788 0.027 Uiso 1 1 calc R . . . .
C015 C 0.6574(3) 0.11286(18) 0.58355(5) 0.0237(3) Uani 1 1 d . . . . .
H015 H 0.8420 0.1256 0.5663 0.028 Uiso 1 1 calc R . . . .
C016 C 0.4141(3) 1.07311(17) 0.09044(5) 0.0210(2) Uani 1 1 d . . . . .
H016 H 0.2353 1.1356 0.0977 0.025 Uiso 1 1 calc R . . . .
C017 C 0.0548(3) 0.42607(17) 0.33516(5) 0.0218(2) Uani 1 1 d . . . . .
H017 H -0.0826 0.3645 0.3142 0.026 Uiso 1 1 calc R . . . .
C018 C 0.9140(3) 0.42657(17) 0.90937(5) 0.0214(2) Uani 1 1 d . . . . .
H018 H 0.7351 0.3641 0.9021 0.026 Uiso 1 1 calc R . . . .
C019 C 0.3428(3) 0.88671(18) 0.08357(5) 0.0235(3) Uani 1 1 d . . . . .
H019 H 0.1583 0.8738 0.0663 0.028 Uiso 1 1 calc R . . . .
C01A C 0.5547(3) 0.07375(17) 0.66472(5) 0.0220(2) Uani 1 1 d . . . . .
H01 H 0.4173 0.1354 0.6856 0.026 Uiso 1 1 calc R . . . .
C01B C 0.8575(4) 1.48597(19) 0.17035(7) 0.0307(3) Uani 1 1 d . . . . .
H01U H 1.0033 1.5512 0.1536 0.046 Uiso 1 1 calc GR . . . .
H01V H 0.9168 1.4667 0.2036 0.046 Uiso 1 1 calc GR . . . .
H01W H 0.6785 1.5486 0.1700 0.046 Uiso 1 1 calc GR . . . .
C01C C 0.8431(3) 0.61278(18) 0.91632(5) 0.0239(3) Uani 1 1 d . . . . .
H01K H 0.6586 0.6256 0.9336 0.029 Uiso 1 1 calc R . . . .
C01D C 1.0584(4) 0.3428(2) 0.95185(6) 0.0305(3) Uani 1 1 d . . . . .
H01L H 1.1000 0.2250 0.9440 0.046 Uiso 1 1 calc GR . . . .
H01M H 0.9329 0.3472 0.9799 0.046 Uiso 1 1 calc GR . . . .
H01N H 1.2354 0.4020 0.9591 0.046 Uiso 1 1 calc GR . . . .
C01E C -0.3573(3) 0.98590(19) 0.32956(7) 0.0305(3) Uani 1 1 d . . . . .
H01A H -0.4138 0.9667 0.2962 0.046 Uiso 1 1 calc GR . . . .
H01B H -0.1790 1.0492 0.3303 0.046 Uiso 1 1 calc GR . . . .
H01C H -0.5050 1.0504 0.3461 0.046 Uiso 1 1 calc GR . . . .
C01F C -0.0581(4) 0.6570(2) 0.45188(6) 0.0305(3) Uani 1 1 d . . . . .
H01D H -0.1022 0.7743 0.4439 0.046 Uiso 1 1 calc GR . . . .
H01E H 0.0685 0.6540 0.4798 0.046 Uiso 1 1 calc GR . . . .
H01F H -0.2337 0.5967 0.4594 0.046 Uiso 1 1 calc GR . . . .
C01G C 1.3573(3) 0.01382(19) 0.82955(7) 0.0307(3) Uani 1 1 d . . . . .
H01O H 1.4133 0.0331 0.7961 0.046 Uiso 1 1 calc GR . . . .
H01P H 1.1792 -0.0496 0.8304 0.046 Uiso 1 1 calc GR . . . .
H01Q H 1.5055 -0.0506 0.8460 0.046 Uiso 1 1 calc GR . . . .
C01H C 0.4421(4) -0.1571(2) 0.54805(6) 0.0303(3) Uani 1 1 d . . . . .
H0AA H 0.3995 -0.2747 0.5559 0.046 Uiso 1 1 calc GR . . . .
H H 0.5680 -0.1530 0.5201 0.046 Uiso 1 1 calc GR . . . .
HA H 0.2656 -0.0974 0.5407 0.046 Uiso 1 1 calc GR . . . .
C01I C 0.1573(3) 0.38681(18) 0.41630(5) 0.0237(3) Uani 1 1 d . . . . .
H01I H 0.3419 0.3739 0.4335 0.028 Uiso 1 1 calc R . . . .
C01J C 0.1431(4) -0.48638(19) 0.67034(7) 0.0306(3) Uani 1 1 d . . . . .
H1AA H -0.0019 -0.5520 0.6535 0.046 Uiso 1 1 calc GR . . . .
HB H 0.0830 -0.4671 0.7036 0.046 Uiso 1 1 calc GR . . . .
HC H 0.3225 -0.5486 0.6702 0.046 Uiso 1 1 calc GR . . . .
C01K C 0.5583(4) 1.1569(2) 0.04805(6) 0.0303(3) Uani 1 1 d . . . . .
H01X H 0.6011 1.2745 0.0560 0.045 Uiso 1 1 calc GR . . . .
H01Y H 0.4324 1.1532 0.0201 0.045 Uiso 1 1 calc GR . . . .
HD H 0.7348 1.0972 0.0406 0.045 Uiso 1 1 calc GR . . . .
C01L C 0.5139(5) 0.6359(2) 0.04895(7) 0.0407(4) Uani 1 1 d . . . . .
H01Z H 0.6702 0.5901 0.0298 0.061 Uiso 1 1 calc GR . . . .
HE H 0.3354 0.6217 0.0315 0.061 Uiso 1 1 calc GR . . . .
HF H 0.5032 0.5759 0.0796 0.061 Uiso 1 1 calc GR . . . .
C01M C 0.4867(5) 0.3639(2) 0.54901(7) 0.0408(4) Uani 1 1 d . . . . .
H2AA H 0.3280 0.4106 0.5306 0.061 Uiso 1 1 calc GR . . . .
HG H 0.6627 0.3780 0.5308 0.061 Uiso 1 1 calc GR . . . .
HH H 0.5026 0.4232 0.5797 0.061 Uiso 1 1 calc GR . . . .
C01N C 1.0137(5) 0.8639(2) 0.95094(7) 0.0409(4) Uani 1 1 d . . . . .
H01R H 0.9980 0.9234 0.9202 0.061 Uiso 1 1 calc GR . . . .
H01S H 1.1722 0.9105 0.9694 0.061 Uiso 1 1 calc GR . . . .
H01T H 0.8376 0.8779 0.9691 0.061 Uiso 1 1 calc GR . . . .
C01O C -0.0138(5) 0.1358(2) 0.45094(7) 0.0409(4) Uani 1 1 d . . . . .
H01G H 0.0031 0.0764 0.4202 0.061 Uiso 1 1 calc GR . . . .
H01H H -0.1732 0.0891 0.4692 0.061 Uiso 1 1 calc GR . . . .
H01J H 0.1615 0.1216 0.4694 0.061 Uiso 1 1 calc GR . . . .

loop_
_atom_site_aniso_label
_atom_site_aniso_U_11
_atom_site_aniso_U_22
_atom_site_aniso_U_33
_atom_site_aniso_U_23
_atom_site_aniso_U_13
_atom_site_aniso_U_12
O001 0.0262(5) 0.0222(5) 0.0236(5) 0.0007(4) 0.0046(4) 0.0028(4)
O002 0.0261(5) 0.0224(5) 0.0239(5) -0.0007(4) -0.0047(4) 0.0026(4)
O003 0.0262(5) 0.0214(5) 0.0241(5) -0.0008(4) 0.0043(4) -0.0026(4)
O004 0.0250(5) 0.0208(5) 0.0303(5) 0.0046(4) -0.0043(4) -0.0051(4)
O005 0.0302(5) 0.0321(6) 0.0253(5) -0.0011(4) -0.0071(4) -0.0005(4)
O006 0.0263(5) 0.0218(5) 0.0238(5) 0.0005(4) -0.0045(4) -0.0029(4)
O007 0.0407(6) 0.0201(5) 0.0273(5) 0.0043(4) -0.0060(4) 0.0007(4)
O008 0.0250(5) 0.0209(5) 0.0301(5) -0.0047(4) 0.0041(4) -0.0051(4)
O009 0.0408(6) 0.0193(5) 0.0271(5) -0.0047(4) 0.0057(4) 0.0007(4)
O00A 0.0245(5) 0.0209(5) 0.0302(5) 0.0049(4) 0.0038(4) 0.0050(4)
O00B 0.0249(5) 0.0209(5) 0.0305(5) -0.0051(4) -0.0040(4) 0.0051(4)
O00C 0.0303(5) 0.0323(6) 0.0251(5) 0.0015(4) 0.0071(4) -0.0002(4)
O00D 0.0298(5) 0.0323(6) 0.0254(5) -0.0014(4) 0.0072(4) 0.0003(4)
O00E 0.0302(5) 0.0323(6) 0.0258(5) 0.0013(4) -0.0073(4) 0.0005(4)
O00F 0.0434(6) 0.0209(5) 0.0229(5) -0.0018(4) 0.0041(4) -0.0109(4)
O00G 0.0433(6) 0.0212(5) 0.0230(5) -0.0020(4) -0.0046(4) 0.0106(4)
O00H 0.0431(6) 0.0205(5) 0.0230(5) 0.0020(4) 0.0045(4) 0.0110(4)
O00I 0.0405(6) 0.0198(5) 0.0275(5) 0.0045(4) 0.0057(4) -0.0009(4)
O00J 0.0437(6) 0.0211(5) 0.0229(5) 0.0016(4) -0.0044(4) -0.0109(4)
O00K 0.0409(6) 0.0200(5) 0.0278(6) -0.0046(4) -0.0061(4) -0.0014(4)
C00L 0.0227(6) 0.0218(6) 0.0197(6) 0.0000(4) -0.0015(5) 0.0019(5)
C00M 0.0230(6) 0.0231(6) 0.0193(6) 0.0002(4) 0.0012(5) -0.0015(5)
C00N 0.0194(5) 0.0184(6) 0.0230(6) 0.0004(4) 0.0012(4) -0.0005(4)
C00O 0.0193(5) 0.0181(6) 0.0237(6) -0.0004(4) -0.0016(5) -0.0004(4)
C00P 0.0224(6) 0.0218(6) 0.0231(6) -0.0035(5) -0.0009(5) -0.0015(5)
C00Q 0.0227(6) 0.0227(6) 0.0191(6) 0.0000(4) -0.0011(5) -0.0016(5)
C00R 0.0222(6) 0.0219(6) 0.0234(6) 0.0036(5) 0.0005(5) -0.0014(5)
C00S 0.0225(6) 0.0222(6) 0.0201(6) -0.0004(4) 0.0013(5) 0.0014(5)
C00T 0.0242(6) 0.0191(6) 0.0203(6) 0.0001(4) 0.0010(5) 0.0005(5)
C00U 0.0198(5) 0.0175(6) 0.0202(6) -0.0008(4) -0.0011(4) 0.0002(4)
C00V 0.0196(5) 0.0174(6) 0.0204(6) 0.0001(4) -0.0011(4) 0.0002(4)
C00W 0.0196(5) 0.0175(6) 0.0202(6) 0.0009(4) 0.0012(4) 0.0001(4)
C00X 0.0192(5) 0.0192(6) 0.0228(6) -0.0008(4) 0.0013(5) 0.0006(4)
C00Y 0.0196(5) 0.0176(6) 0.0197(6) -0.0003(4) 0.0007(4) 0.0000(4)
C00Z 0.0273(6) 0.0182(6) 0.0202(6) -0.0005(4) -0.0022(5) 0.0000(5)
C010 0.0226(6) 0.0228(6) 0.0225(6) -0.0033(5) 0.0004(5) 0.0009(5)
C011 0.0247(6) 0.0191(6) 0.0198(6) 0.0007(4) -0.0010(5) -0.0008(5)
C012 0.0188(5) 0.0193(6) 0.0227(6) 0.0009(4) -0.0013(4) 0.0003(4)
C013 0.0274(6) 0.0172(6) 0.0208(6) -0.0003(4) 0.0020(5) 0.0000(5)
C014 0.0221(6) 0.0223(6) 0.0231(6) 0.0040(5) -0.0005(5) 0.0007(5)
C015 0.0287(6) 0.0217(6) 0.0206(6) 0.0018(5) 0.0005(5) -0.0032(5)
C016 0.0245(6) 0.0185(6) 0.0200(6) -0.0001(4) -0.0007(5) 0.0009(5)
C017 0.0276(6) 0.0175(6) 0.0205(6) 0.0005(4) 0.0021(5) 0.0004(5)
C018 0.0243(6) 0.0193(6) 0.0207(6) -0.0003(4) 0.0005(5) -0.0009(5)
C019 0.0282(6) 0.0213(6) 0.0211(6) -0.0021(5) -0.0004(5) -0.0029(5)
C01A 0.0274(6) 0.0175(6) 0.0211(6) 0.0003(4) -0.0021(5) -0.0001(5)
C01B 0.0324(7) 0.0195(7) 0.0401(9) -0.0054(6) 0.0012(6) -0.0058(6)
C01C 0.0284(6) 0.0222(7) 0.0210(6) -0.0023(5) 0.0005(5) 0.0025(5)
C01D 0.0465(9) 0.0224(7) 0.0226(7) 0.0030(5) -0.0023(6) 0.0016(6)
C01E 0.0318(7) 0.0202(7) 0.0396(9) 0.0060(6) 0.0019(6) 0.0056(6)
C01F 0.0466(9) 0.0228(7) 0.0219(7) -0.0030(5) 0.0024(6) 0.0020(6)
C01G 0.0321(7) 0.0200(7) 0.0400(9) -0.0058(6) -0.0022(6) 0.0057(6)
C01H 0.0460(9) 0.0228(7) 0.0222(7) -0.0031(5) -0.0028(6) -0.0018(6)
C01I 0.0284(6) 0.0220(7) 0.0207(6) 0.0020(5) -0.0005(5) 0.0025(5)
C01J 0.0325(7) 0.0197(7) 0.0397(9) 0.0056(6) -0.0016(6) -0.0058(6)
C01K 0.0460(9) 0.0228(7) 0.0219(7) 0.0030(5) 0.0027(6) -0.0022(6)
C01L 0.0687(13) 0.0204(8) 0.0330(9) -0.0070(6) 0.0046(8) 0.0001(8)
C01M 0.0693(13) 0.0212(8) 0.0319(9) 0.0073(6) -0.0045(8) 0.0000(8)
C01N 0.0692(13) 0.0207(8) 0.0329(9) -0.0075(6) -0.0048(8) -0.0006(8)
C01O 0.0695(13) 0.0205(8) 0.0327(9) 0.0075(6) 0.0039(8) -0.0006(7)

_geom_special_details            
;
 All esds (except the esd in the dihedral angle between two l.s. planes)
 are estimated using the full covariance matrix.  The cell esds are taken
 into account individually in the estimation of esds in distances, angles
 and torsion angles; correlations between esds in cell parameters are only
 used when they are defined by crystal symmetry.  An approximate (isotropic)
 treatment of cell esds is used for estimating esds involving l.s. planes.
;
loop_
_geom_bond_atom_site_label_1
_geom_bond_atom_site_label_2
_geom_bond_distance
_geom_bond_site_symmetry_2
_geom_bond_publ_flag
O001 C00Q 1.3655(17) . ?
O001 C017 1.4423(17) . ?
O002 C00M 1.3636(17) . ?
O002 C00Z 1.4428(17) . ?
O003 C00L 1.3636(17) . ?
O003 C013 1.4426(18) . ?
O004 C00N 1.3454(16) . ?
O004 C01J 1.4459(17) . ?
O005 C00M 1.2121(18) . ?
O006 C00S 1.3640(17) . ?
O006 C01A 1.4434(17) . ?
O007 C015 1.3998(18) . ?
O007 C01M 1.4254(19) . ?
O008 C00O 1.3440(16) . ?
O008 C01B 1.4464(17) . ?
O009 C019 1.3999(18) . ?
O009 C01L 1.4245(19) . ?
O00A C012 1.3435(17) . ?
O00A C01E 1.4463(17) . ?
O00B C00X 1.3428(16) . ?
O00B C01G 1.4456(18) . ?
O00C C00Q 1.2112(18) . ?
O00D C00L 1.2115(18) . ?
O00E C00S 1.2118(18) . ?
O00F C013 1.4076(17) . ?
O00F C019 1.4266(18) . ?
O00G C00Z 1.4089(17) . ?
O00G C01C 1.4266(18) . ?
O00H C017 1.4089(17) . ?
O00H C01I 1.4258(18) . ?
O00I C01I 1.3997(18) . ?
O00I C01O 1.4252(19) . ?
O00J C015 1.4277(18) . ?
O00J C01A 1.4071(17) . ?
O00K C01C 1.4004(18) . ?
O00K C01N 1.425(2) . ?
C00L C00P 1.4530(19) . ?
C00M C010 1.451(2) . ?
C00N C00R 1.3431(19) . ?
C00N C00V 1.4921(18) . ?
C00O C00P 1.344(2) . ?
C00O C00Y 1.4931(18) . ?
C00P H00P 0.9500 . ?
C00Q C014 1.450(2) . ?
C00R H00R 0.9500 . ?
C00R C00S 1.4521(19) . ?
C00T H00T 1.0000 . ?
C00T C00V 1.5410(19) . ?
C00T C015 1.5294(19) . ?
C00T C01H 1.517(2) . ?
C00U H00U 1.0000 . ?
C00U C00X 1.4922(19) . ?
C00U C00Z 1.5163(19) . ?
C00U C018 1.5414(19) . ?
C00V H00V 1.0000 . ?
C00V C01A 1.5164(19) . ?
C00W H00W 1.0000 . ?
C00W C011 1.5416(19) . ?
C00W C012 1.4934(18) . ?
C00W C017 1.5154(19) . ?
C00X C010 1.3450(19) . ?
C00Y H00Y 1.0000 . ?
C00Y C013 1.5161(19) . ?
C00Y C016 1.5424(19) . ?
C00Z H00Z 1.0000 . ?
C010 H010 0.9500 . ?
C011 H011 1.0000 . ?
C011 C01F 1.521(2) . ?
C011 C01I 1.5288(19) . ?
C012 C014 1.3449(19) . ?
C013 H013 1.0000 . ?
C014 H014 0.9500 . ?
C015 H015 1.0000 . ?
C016 H016 1.0000 . ?
C016 C019 1.5292(19) . ?
C016 C01K 1.517(2) . ?
C017 H017 1.0000 . ?
C018 H018 1.0000 . ?
C018 C01C 1.5275(19) . ?
C018 C01D 1.519(2) . ?
C019 H019 1.0000 . ?
C01A H01 1.0000 . ?
C01B H01U 0.9800 . ?
C01B H01V 0.9800 . ?
C01B H01W 0.9800 . ?
C01C H01K 1.0000 . ?
C01D H01L 0.9800 . ?
C01D H01M 0.9800 . ?
C01D H01N 0.9800 . ?
C01E H01A 0.9800 . ?
C01E H01B 0.9800 . ?
C01E H01C 0.9800 . ?
C01F H01D 0.9800 . ?
C01F H01E 0.9800 . ?
C01F H01F 0.9800 . ?
C01G H01O 0.9800 . ?
C01G H01P 0.9800 . ?
C01G H01Q 0.9800 . ?
C01H H0AA 0.9800 . ?
C01H H 0.9800 . ?
C01H HA 0.9800 . ?
C01I H01I 1.0000 . ?
C01J H1AA 0.9800 . ?
C01J HB 0.9800 . ?
C01J HC 0.9800 . ?
C01K H01X 0.9800 . ?
C01K H01Y 0.9800 . ?
C01K HD 0.9800 . ?
C01L H01Z 0.9800 . ?
C01L HE 0.9800 . ?
C01L HF 0.9800 . ?
C01M H2AA 0.9800 . ?
C01M HG 0.9800 . ?
C01M HH 0.9800 . ?
C01N H01R 0.9800 . ?
C01N H01S 0.9800 . ?
C01N H01T 0.9800 . ?
C01O H01G 0.9800 . ?
C01O H01H 0.9800 . ?
C01O H01J 0.9800 . ?

loop_
_geom_angle_atom_site_label_1
_geom_angle_atom_site_label_2
_geom_angle_atom_site_label_3
_geom_angle
_geom_angle_site_symmetry_1
_geom_angle_site_symmetry_3
_geom_angle_publ_flag
C00Q O001 C017 119.49(11) . . ?
C00M O002 C00Z 119.44(11) . . ?
C00L O003 C013 119.51(11) . . ?
C00N O004 C01J 116.57(11) . . ?
C00S O006 C01A 119.49(11) . . ?
C015 O007 C01M 112.91(13) . . ?
C00O O008 C01B 116.58(12) . . ?
C019 O009 C01L 112.95(13) . . ?
C012 O00A C01E 116.62(12) . . ?
C00X O00B C01G 116.58(12) . . ?
C013 O00F C019 110.81(11) . . ?
C00Z O00G C01C 110.77(11) . . ?
C017 O00H C01I 110.75(11) . . ?
C01I O00I C01O 113.07(14) . . ?
C01A O00J C015 110.81(11) . . ?
C01C O00K C01N 112.98(14) . . ?
O003 C00L C00P 119.03(12) . . ?
O00D C00L O003 116.85(13) . . ?
O00D C00L C00P 124.05(13) . . ?
O002 C00M C010 119.03(12) . . ?
O005 C00M O002 116.81(13) . . ?
O005 C00M C010 124.10(13) . . ?
O004 C00N C00V 111.94(11) . . ?
C00R C00N O004 126.27(13) . . ?
C00R C00N C00V 121.78(12) . . ?
O008 C00O C00Y 111.87(12) . . ?
C00P C00O O008 126.34(13) . . ?
C00P C00O C00Y 121.79(12) . . ?
C00L C00P H00P 119.8 . . ?
C00O C00P C00L 120.46(13) . . ?
C00O C00P H00P 119.8 . . ?
O001 C00Q C014 118.94(12) . . ?
O00C C00Q O001 116.80(13) . . ?
O00C C00Q C014 124.20(13) . . ?
C00N C00R H00R 119.7 . . ?
C00N C00R C00S 120.53(13) . . ?
C00S C00R H00R 119.7 . . ?
O006 C00S C00R 119.00(12) . . ?
O00E C00S O006 116.84(13) . . ?
O00E C00S C00R 124.10(13) . . ?
C00V C00T H00T 108.7 . . ?
C015 C00T H00T 108.7 . . ?
C015 C00T C00V 100.30(11) . . ?
C01H C00T H00T 108.7 . . ?
C01H C00T C00V 115.08(12) . . ?
C01H C00T C015 114.97(12) . . ?
C00X C00U H00U 108.8 . . ?
C00X C00U C00Z 112.20(11) . . ?
C00X C00U C018 115.89(11) . . ?
C00Z C00U H00U 108.8 . . ?
C00Z C00U C018 102.16(11) . . ?
C018 C00U H00U 108.8 . . ?
C00N C00V C00T 115.83(11) . . ?
C00N C00V H00V 108.7 . . ?
C00N C00V C01A 112.23(11) . . ?
C00T C00V H00V 108.7 . . ?
C01A C00V C00T 102.22(11) . . ?
C01A C00V H00V 108.7 . . ?
C011 C00W H00W 108.8 . . ?
C012 C00W H00W 108.8 . . ?
C012 C00W C011 115.71(11) . . ?
C012 C00W C017 112.18(11) . . ?
C017 C00W H00W 108.8 . . ?
C017 C00W C011 102.18(11) . . ?
O00B C00X C00U 111.91(11) . . ?
O00B C00X C010 126.42(13) . . ?
C010 C00X C00U 121.67(12) . . ?
C00O C00Y H00Y 108.7 . . ?
C00O C00Y C013 112.22(11) . . ?
C00O C00Y C016 115.90(11) . . ?
C013 C00Y H00Y 108.7 . . ?
C013 C00Y C016 102.21(11) . . ?
C016 C00Y H00Y 108.7 . . ?
O002 C00Z C00U 112.91(11) . . ?
O002 C00Z H00Z 110.7 . . ?
O00G C00Z O002 105.13(11) . . ?
O00G C00Z C00U 106.36(11) . . ?
O00G C00Z H00Z 110.7 . . ?
C00U C00Z H00Z 110.7 . . ?
C00M C010 H010 119.7 . . ?
C00X C010 C00M 120.59(13) . . ?
C00X C010 H010 119.7 . . ?
C00W C011 H011 108.7 . . ?
C01F C011 C00W 114.96(12) . . ?
C01F C011 H011 108.7 . . ?
C01F C011 C01I 115.00(12) . . ?
C01I C011 C00W 100.22(11) . . ?
C01I C011 H011 108.7 . . ?
O00A C012 C00W 111.89(11) . . ?
O00A C012 C014 126.40(13) . . ?
C014 C012 C00W 121.71(12) . . ?
O003 C013 C00Y 112.85(11) . . ?
O003 C013 H013 110.7 . . ?
O00F C013 O003 105.20(11) . . ?
O00F C013 C00Y 106.42(11) . . ?
O00F C013 H013 110.7 . . ?
C00Y C013 H013 110.7 . . ?
C00Q C014 H014 119.7 . . ?
C012 C014 C00Q 120.62(13) . . ?
C012 C014 H014 119.7 . . ?
O007 C015 O00J 110.51(12) . . ?
O007 C015 C00T 108.78(11) . . ?
O007 C015 H015 110.5 . . ?
O00J C015 C00T 105.91(11) . . ?
O00J C015 H015 110.5 . . ?
C00T C015 H015 110.5 . . ?
C00Y C016 H016 108.6 . . ?
C019 C016 C00Y 100.27(11) . . ?
C019 C016 H016 108.6 . . ?
C01K C016 C00Y 115.05(12) . . ?
C01K C016 H016 108.6 . . ?
C01K C016 C019 115.18(12) . . ?
O001 C017 C00W 112.94(11) . . ?
O001 C017 H017 110.7 . . ?
O00H C017 O001 105.19(11) . . ?
O00H C017 C00W 106.35(11) . . ?
O00H C017 H017 110.7 . . ?
C00W C017 H017 110.7 . . ?
C00U C018 H018 108.7 . . ?
C01C C018 C00U 100.34(11) . . ?
C01C C018 H018 108.7 . . ?
C01D C018 C00U 114.98(12) . . ?
C01D C018 H018 108.7 . . ?
C01D C018 C01C 115.03(12) . . ?
O009 C019 O00F 110.44(12) . . ?
O009 C019 C016 108.67(11) . . ?
O009 C019 H019 110.5 . . ?
O00F C019 C016 106.01(11) . . ?
O00F C019 H019 110.5 . . ?
C016 C019 H019 110.5 . . ?
O006 C01A C00V 112.82(11) . . ?
O006 C01A H01 110.8 . . ?
O00J C01A O006 105.14(11) . . ?
O00J C01A C00V 106.40(11) . . ?
O00J C01A H01 110.8 . . ?
C00V C01A H01 110.8 . . ?
O008 C01B H01U 109.5 . . ?
O008 C01B H01V 109.5 . . ?
O008 C01B H01W 109.5 . . ?
H01U C01B H01V 109.5 . . ?
H01U C01B H01W 109.5 . . ?
H01V C01B H01W 109.5 . . ?
O00G C01C C018 105.98(11) . . ?
O00G C01C H01K 110.5 . . ?
O00K C01C O00G 110.44(12) . . ?
O00K C01C C018 108.85(12) . . ?
O00K C01C H01K 110.5 . . ?
C018 C01C H01K 110.5 . . ?
C018 C01D H01L 109.5 . . ?
C018 C01D H01M 109.5 . . ?
C018 C01D H01N 109.5 . . ?
H01L C01D H01M 109.5 . . ?
H01L C01D H01N 109.5 . . ?
H01M C01D H01N 109.5 . . ?
O00A C01E H01A 109.5 . . ?
O00A C01E H01B 109.5 . . ?
O00A C01E H01C 109.5 . . ?
H01A C01E H01B 109.5 . . ?
H01A C01E H01C 109.5 . . ?
H01B C01E H01C 109.5 . . ?
C011 C01F H01D 109.5 . . ?
C011 C01F H01E 109.5 . . ?
C011 C01F H01F 109.5 . . ?
H01D C01F H01E 109.5 . . ?
H01D C01F H01F 109.5 . . ?
H01E C01F H01F 109.5 . . ?
O00B C01G H01O 109.5 . . ?
O00B C01G H01P 109.5 . . ?
O00B C01G H01Q 109.5 . . ?
H01O C01G H01P 109.5 . . ?
H01O C01G H01Q 109.5 . . ?
H01P C01G H01Q 109.5 . . ?
C00T C01H H0AA 109.5 . . ?
C00T C01H H 109.5 . . ?
C00T C01H HA 109.5 . . ?
H0AA C01H H 109.5 . . ?
H0AA C01H HA 109.5 . . ?
H C01H HA 109.5 . . ?
O00H C01I C011 106.01(11) . . ?
O00H C01I H01I 110.5 . . ?
O00I C01I O00H 110.46(12) . . ?
O00I C01I C011 108.86(12) . . ?
O00I C01I H01I 110.5 . . ?
C011 C01I H01I 110.5 . . ?
O004 C01J H1AA 109.5 . . ?
O004 C01J HB 109.5 . . ?
O004 C01J HC 109.5 . . ?
H1AA C01J HB 109.5 . . ?
H1AA C01J HC 109.5 . . ?
HB C01J HC 109.5 . . ?
C016 C01K H01X 109.5 . . ?
C016 C01K H01Y 109.5 . . ?
C016 C01K HD 109.5 . . ?
H01X C01K H01Y 109.5 . . ?
H01X C01K HD 109.5 . . ?
H01Y C01K HD 109.5 . . ?
O009 C01L H01Z 109.5 . . ?
O009 C01L HE 109.5 . . ?
O009 C01L HF 109.5 . . ?
H01Z C01L HE 109.5 . . ?
H01Z C01L HF 109.5 . . ?
HE C01L HF 109.5 . . ?
O007 C01M H2AA 109.5 . . ?
O007 C01M HG 109.5 . . ?
O007 C01M HH 109.5 . . ?
H2AA C01M HG 109.5 . . ?
H2AA C01M HH 109.5 . . ?
HG C01M HH 109.5 . . ?
O00K C01N H01R 109.5 . . ?
O00K C01N H01S 109.5 . . ?
O00K C01N H01T 109.5 . . ?
H01R C01N H01S 109.5 . . ?
H01R C01N H01T 109.5 . . ?
H01S C01N H01T 109.5 . . ?
O00I C01O H01G 109.5 . . ?
O00I C01O H01H 109.5 . . ?
O00I C01O H01J 109.5 . . ?
H01G C01O H01H 109.5 . . ?
H01G C01O H01J 109.5 . . ?
H01H C01O H01J 109.5 . . ?

_shelx_res_file                  
;
    b20090102a0700_0m.res created by SHELXL-2014/7

TITL b20090102a0700_0m_a.res in P1
REM Old TITL B20090102A0700_0m in P-1 #2
REM SHELXT solution in P1
REM R1 0.088, Rweak 0.030, Alpha 0.000, Orientation as input
REM Flack x = 0.277 ( 0.017 ) from Parsons' quotients
REM Formula found by SHELXT: C40 O20
CELL 1.34138 4.7196 7.9364 27.8618 90 90 90
ZERR 1 0.0002 0.0004 0.0013 0 0 0
LATT -1
SFAC C H O
DISP C 0.0148 0.007 57.7277
DISP H -0 0 0.6481
DISP O 0.0412 0.025 193.8859
UNIT 40 56 20

L.S. 8 0 0
PLAN  20
SIZE 0.1 0.2 0.3
TEMP -123.15
BOND $H
list 4
fmap 2 53
acta
REM <olex2.extras>
REM <HklSrc "%.\\B20090102A0700_0m.hkl">
REM </olex2.extras>

WGHT    0.039100    0.116300
FVAR       1.43933
O001  3    0.290571    0.488021    0.307355    11.00000    0.02622    0.02222 =
         0.02360    0.00066    0.00458    0.00281
O002  3    0.709797    0.511642    0.807348    11.00000    0.02611    0.02241 =
         0.02391   -0.00069   -0.00474    0.00262
O003  3    0.209820    0.988032    0.192536    11.00000    0.02621    0.02138 =
         0.02405   -0.00084    0.00429   -0.00264
O004  3    0.181202   -0.326201    0.646474    11.00000    0.02496    0.02082 =
         0.03034    0.00461   -0.00430   -0.00506
O005  3    0.566682    0.338557    0.750868    11.00000    0.03021    0.03208 =
         0.02529   -0.00110   -0.00709   -0.00046
O006  3    0.790569    0.011616    0.692547    11.00000    0.02628    0.02182 =
         0.02375    0.00046   -0.00449   -0.00287
O007  3    0.438462    0.189152    0.557554    11.00000    0.04066    0.02007 =
         0.02732    0.00432   -0.00601    0.00066
O008  3    0.819023    1.325739    0.146489    11.00000    0.02502    0.02093 =
         0.03011   -0.00468    0.00413   -0.00506
O009  3    0.562022    0.810480    0.057598    11.00000    0.04083    0.01934 =
         0.02708   -0.00467    0.00568    0.00065
O00A  3   -0.318738    0.825620    0.353391    11.00000    0.02448    0.02093 =
         0.03024    0.00491    0.00378    0.00502
O00B  3    1.318973    0.173942    0.853412    11.00000    0.02492    0.02087 =
         0.03047   -0.00507   -0.00395    0.00510
O00C  3    0.433640    0.661158    0.250848    11.00000    0.03027    0.03229 =
         0.02509    0.00149    0.00712   -0.00021
O00D  3    0.066685    1.161137    0.249013    11.00000    0.02977    0.03230 =
         0.02539   -0.00145    0.00722    0.00034
O00E  3    0.933705   -0.161667    0.748999    11.00000    0.03020    0.03226 =
         0.02580    0.00133   -0.00732    0.00047
O00F  3    0.325122    0.816471    0.130604    11.00000    0.04335    0.02087 =
         0.02290   -0.00183    0.00410   -0.01094
O00G  3    0.825175    0.683117    0.869296    11.00000    0.04334    0.02119 =
         0.02304   -0.00200   -0.00462    0.01062
O00H  3    0.175199    0.316442    0.369309    11.00000    0.04311    0.02050 =
         0.02302    0.00204    0.00446    0.01096
O00I  3   -0.061485    0.310479    0.442313    11.00000    0.04045    0.01976 =
         0.02750    0.00446    0.00574   -0.00095
O00J  3    0.675388    0.183103    0.630630    11.00000    0.04367    0.02112 =
         0.02293    0.00163   -0.00441   -0.01093
O00K  3    1.062104    0.689238    0.942313    11.00000    0.04089    0.01999 =
         0.02778   -0.00458   -0.00610   -0.00144
C00L  1    0.236763    1.135417    0.217277    11.00000    0.02268    0.02181 =
         0.01972    0.00004   -0.00149    0.00192
C00M  1    0.736648    0.364159    0.782655    11.00000    0.02301    0.02306 =
         0.01928    0.00016    0.00123   -0.00152
C00N  1    0.381581   -0.223633    0.664532    11.00000    0.01936    0.01840 =
         0.02299    0.00038    0.00123   -0.00052
C00O  1    0.618768    1.223410    0.164563    11.00000    0.01934    0.01806 =
         0.02367   -0.00044   -0.00156   -0.00036
C00P  1    0.454990    1.254427    0.203002    11.00000    0.02239    0.02181 =
         0.02308   -0.00350   -0.00086   -0.00148
AFIX  43
H00P  2    0.482058    1.354871    0.220973    11.00000   -1.20000
AFIX   0

C00Q  1    0.263714    0.635659    0.282603    11.00000    0.02268    0.02271 =
         0.01913   -0.00003   -0.00108   -0.00158
C00R  1    0.545298   -0.254641    0.702958    11.00000    0.02217    0.02191 =
         0.02339    0.00363    0.00047   -0.00145
AFIX  43
H00R  2    0.518074   -0.355077    0.720925    11.00000   -1.20000
AFIX   0
C00S  1    0.763586   -0.135877    0.717259    11.00000    0.02248    0.02223 =
         0.02007   -0.00038    0.00134    0.00136
C00T  1    0.586291   -0.073546    0.590516    11.00000    0.02416    0.01913 =
         0.02035    0.00006    0.00102    0.00046
AFIX  13
H00T  2    0.765133   -0.136062    0.597817    11.00000   -1.20000
AFIX   0

C00U  1    1.094199    0.435945    0.863316    11.00000    0.01980    0.01749 =
         0.02017   -0.00081   -0.00105    0.00021
AFIX  13
H00U  2    1.288702    0.475680    0.871951    11.00000   -1.20000
AFIX   0

C00V  1    0.406292   -0.063940    0.636580    11.00000    0.01960    0.01744 =
         0.02042    0.00011   -0.00114    0.00019
AFIX  13
H00V  2    0.211766   -0.024241    0.627947    11.00000   -1.20000
AFIX   0

C00W  1   -0.093809    0.563483    0.363319    11.00000    0.01965    0.01747 =
         0.02019    0.00087    0.00117    0.00006
AFIX  13
H00W  2   -0.288302    0.523753    0.371961    11.00000   -1.20000
AFIX   0

C00X  1    1.118952    0.276238    0.835366    11.00000    0.01920    0.01918 =
         0.02281   -0.00082    0.00132    0.00057
C00Y  1    0.594005    1.063634    0.136581    11.00000    0.01962    0.01762 =
         0.01970   -0.00033    0.00075    0.00003
AFIX  13
H00Y  2    0.788562    1.023899    0.127981    11.00000   -1.20000
AFIX   0

C00Z  1    0.945750    0.573540    0.835152    11.00000    0.02732    0.01823 =
         0.02022   -0.00052   -0.00225    0.00004
AFIX  13
H00Z  2    1.083218    0.635135    0.814221    11.00000   -1.20000
AFIX   0
C010  1    0.954947    0.245541    0.796868    11.00000    0.02256    0.02279 =
         0.02249   -0.00333    0.00043    0.00087
AFIX  43
H010  2    0.982305    0.145289    0.778822    11.00000   -1.20000
AFIX   0

C011  1    0.086648    0.573211    0.409356    11.00000    0.02469    0.01912 =
         0.01977    0.00069   -0.00101   -0.00083
AFIX  13
H011  2    0.265502    0.635681    0.402030    11.00000   -1.20000
AFIX   0
C012  1   -0.118267    0.723405    0.335380    11.00000    0.01885    0.01929 =
         0.02266    0.00086   -0.00133    0.00035

C013  1    0.445527    0.925991    0.164706    11.00000    0.02740    0.01723 =
         0.02076   -0.00033    0.00204    0.00001
AFIX  13
H013  2    0.583004    0.864398    0.185636    11.00000   -1.20000
AFIX   0

C014  1    0.045585    0.754140    0.296871    11.00000    0.02214    0.02226 =
         0.02307    0.00397   -0.00050    0.00075
AFIX  43
H014  2    0.018140    0.854432    0.278847    11.00000   -1.20000
AFIX   0

C015  1    0.657436    0.112862    0.583552    11.00000    0.02874    0.02171 =
         0.02055    0.00181    0.00054   -0.00323
AFIX  13
H015  2    0.841978    0.125648    0.566297    11.00000   -1.20000
AFIX   0

C016  1    0.414140    1.073111    0.090439    11.00000    0.02448    0.01849 =
         0.02005   -0.00007   -0.00068    0.00091
AFIX  13
H016  2    0.235268    1.135614    0.097730    11.00000   -1.20000
AFIX   0

C017  1    0.054795    0.426069    0.335165    11.00000    0.02756    0.01745 =
         0.02053    0.00047    0.00212    0.00041
AFIX  13
H017  2   -0.082627    0.364470    0.314226    11.00000   -1.20000
AFIX   0

C018  1    0.913969    0.426568    0.909374    11.00000    0.02426    0.01930 =
         0.02073   -0.00035    0.00046   -0.00094
AFIX  13
H018  2    0.735067    0.364119    0.902067    11.00000   -1.20000
AFIX   0

C019  1    0.342823    0.886707    0.083565    11.00000    0.02822    0.02126 =
         0.02108   -0.00206   -0.00040   -0.00287
AFIX  13
H019  2    0.158315    0.873822    0.066306    11.00000   -1.20000
AFIX   0

C01A  1    0.554702    0.073750    0.664721    11.00000    0.02742    0.01755 =
         0.02105    0.00029   -0.00212   -0.00009
AFIX  13
H01   2    0.417254    0.135397    0.685644    11.00000   -1.20000
AFIX   0

C01B  1    0.857526    1.485970    0.170350    11.00000    0.03239    0.01954 =
         0.04009   -0.00544    0.00122   -0.00577
AFIX 137
H01U  2    1.003326    1.551211    0.153561    11.00000   -1.50000
H01V  2    0.916802    1.466706    0.203611    11.00000   -1.50000
H01W  2    0.678538    1.548556    0.170046    11.00000   -1.50000
AFIX   0

C01C  1    0.843101    0.612779    0.916317    11.00000    0.02840    0.02218 =
         0.02104   -0.00228    0.00048    0.00247
AFIX  13
H01K  2    0.658569    0.625603    0.933573    11.00000   -1.20000
AFIX   0
C01D  1    1.058363    0.342768    0.951853    11.00000    0.04646    0.02244 =
         0.02258    0.00295   -0.00235    0.00161
AFIX 137
H01L  2    1.099965    0.224981    0.943990    11.00000   -1.50000
H01M  2    0.932892    0.347212    0.979851    11.00000   -1.50000
H01N  2    1.235386    0.402048    0.959124    11.00000   -1.50000
AFIX   0

C01E  1   -0.357255    0.985896    0.329562    11.00000    0.03180    0.02021 =
         0.03957    0.00599    0.00190    0.00561
AFIX 137
H01A  2   -0.413841    0.966693    0.296164    11.00000   -1.50000
H01B  2   -0.179008    1.049183    0.330291    11.00000   -1.50000
H01C  2   -0.505016    1.050413    0.346083    11.00000   -1.50000
AFIX   0
C01F  1   -0.058053    0.656995    0.451878    11.00000    0.04660    0.02282 =
         0.02192   -0.00300    0.00245    0.00199
AFIX 137
H01D  2   -0.102211    0.774320    0.443857    11.00000   -1.50000
H01E  2    0.068452    0.654003    0.479757    11.00000   -1.50000
H01F  2   -0.233660    0.596660    0.459424    11.00000   -1.50000
AFIX   0

C01G  1    1.357334    0.013815    0.829554    11.00000    0.03205    0.02005 =
         0.03999   -0.00580   -0.00217    0.00566
AFIX 137
H01O  2    1.413330    0.033111    0.796132    11.00000   -1.50000
H01P  2    1.179204   -0.049576    0.830360    11.00000   -1.50000
H01Q  2    1.505477   -0.050645    0.845995    11.00000   -1.50000
AFIX   0

C01H  1    0.442097   -0.157068    0.548045    11.00000    0.04601    0.02283 =
         0.02216   -0.00310   -0.00281   -0.00178
AFIX 137
H0AA  2    0.399546   -0.274719    0.555928    11.00000   -1.50000
H     2    0.568020   -0.153049    0.520101    11.00000   -1.50000
HA    2    0.265604   -0.097377    0.540679    11.00000   -1.50000
AFIX   0

C01I  1    0.157345    0.386810    0.416297    11.00000    0.02842    0.02196 =
         0.02072    0.00203   -0.00054    0.00247
AFIX  13
H01I  2    0.341904    0.373943    0.433542    11.00000   -1.20000
AFIX   0

C01J  1    0.143124   -0.486376    0.670345    11.00000    0.03247    0.01970 =
         0.03967    0.00558   -0.00165   -0.00583
AFIX 137
H1AA  2   -0.001898   -0.551980    0.653478    11.00000   -1.50000
HB    2    0.082972   -0.467127    0.703560    11.00000   -1.50000
HC    2    0.322491   -0.548584    0.670175    11.00000   -1.50000
AFIX   0

C01K  1    0.558347    1.156903    0.048054    11.00000    0.04600    0.02284 =
         0.02193    0.00302    0.00267   -0.00220
AFIX 137
H01X  2    0.601061    1.274460    0.056024    11.00000   -1.50000
H01Y  2    0.432409    1.153200    0.020108    11.00000   -1.50000
HD    2    0.734756    1.097194    0.040642    11.00000   -1.50000
AFIX   0
C01L  1    0.513942    0.635906    0.048953    11.00000    0.06868    0.02037 =
         0.03304   -0.00695    0.00462    0.00005
AFIX 137
H01Z  2    0.670165    0.590053    0.029814    11.00000   -1.50000
HE    2    0.335413    0.621656    0.031455    11.00000   -1.50000
HF    2    0.503170    0.575907    0.079641    11.00000   -1.50000
AFIX   0

C01M  1    0.486715    0.363890    0.549008    11.00000    0.06929    0.02120 =
         0.03189    0.00733   -0.00448    0.00000
AFIX 137
H2AA  2    0.328043    0.410616    0.530634    11.00000   -1.50000
HG    2    0.662665    0.378020    0.530769    11.00000   -1.50000
HH    2    0.502611    0.423172    0.579745    11.00000   -1.50000
AFIX   0

C01N  1    1.013702    0.863890    0.950941    11.00000    0.06916    0.02066 =
         0.03289   -0.00748   -0.00477   -0.00059
AFIX 137
H01R  2    0.998025    0.923374    0.920232    11.00000   -1.50000
H01S  2    1.172201    0.910521    0.969377    11.00000   -1.50000
H01T  2    0.837597    0.877868    0.969147    11.00000   -1.50000
AFIX   0

C01O  1   -0.013793    0.135755    0.450939    11.00000    0.06953    0.02053 =
         0.03271    0.00748    0.00387   -0.00064
AFIX 137
H01G  2    0.003144    0.076399    0.420230    11.00000   -1.50000
H01H  2   -0.173197    0.089146    0.469155    11.00000   -1.50000
H01J  2    0.161468    0.121578    0.469365    11.00000   -1.50000
AFIX   0
HKLF 4

REM  b20090102a0700_0m_a.res in P1
REM R1 =  0.0267 for   10178 Fo > 4sig(Fo)  and  0.0273 for all   10383 data
REM    553 parameters refined using      3 restraints

END

WGHT      0.0391      0.1163

REM Highest difference peak  0.233,  deepest hole -0.199,  1-sigma level  0.034
Q1    1   0.6219  0.0187  0.5821  11.00000  0.05    0.23
Q2    1   0.3846  0.9806  0.0826  11.00000  0.05    0.23
Q3    1   0.8763  0.5192  0.9173  11.00000  0.05    0.20
Q4    1   1.0415  0.5048  0.8450  11.00000  0.05    0.19
Q5    1  -0.0432  0.4962  0.3449  11.00000  0.05    0.18
Q6    1   0.9996  0.2451  0.8190  11.00000  0.05    0.18
Q7    1   0.4578 -0.0011  0.6563  11.00000  0.05    0.17
Q8    1   0.1217  0.4951  0.4187  11.00000  0.05    0.17
Q9    1   0.6534 -0.2013  0.7045  11.00000  0.05    0.16
Q10   1   0.5400  1.0030  0.1541  11.00000  0.05    0.16
Q11   1   0.8329  0.2984  0.7968  11.00000  0.05    0.16
Q12   1   0.5038  1.2544  0.1805  11.00000  0.05    0.16
Q13   1   0.4858 -0.2437  0.6824  11.00000  0.05    0.15
Q14   1   0.3611  1.2021  0.2025  11.00000  0.05    0.15
Q15   1  -0.0009  0.7546  0.3183  11.00000  0.05    0.15
Q16   1   0.0020  0.6141  0.4224  11.00000  0.05    0.14
Q17   1   0.5993  1.1397  0.1561  11.00000  0.05    0.14
Q18   1   0.1586  0.7005  0.2973  11.00000  0.05    0.14
Q19   1  -0.0864  0.6530  0.3552  11.00000  0.05    0.13
Q20   1   0.3941 -0.1354  0.6521  11.00000  0.05    0.13
;
_shelx_res_checksum              56424
_olex2_submission_special_instructions 'No special instructions were received'
